# Supplementary material for: An Exploratory Analysis of Tumor Site- and Sex-Specific Associations of SNPs of LncRNA CCAT1, CCAT2, H19, HOTAIR, and PTCSC3 in Colorectal Lesions: A Hungarian Case–Control Study
Source: Biomedicines. 2025 Dec 11;13(12):3058. doi: 10.3390/biomedicines13123058 (PMC12731008; doi:10.3390/biomedicines13123058)
Supplement: Supplementary file 1 [file biomedicines-13-03058-s001.zip › Supplementary Table S1.xlsx]

## Sheet: Supplementary Table S1
ID	Group	H19 rs2839698	CCAT1 rs6708563	CCAT2 rs6983267	HOTAIR rs7958904	HOTAIR rs12826786	PTCSC3 rs944289
VK101	Case	G/G	C/C	T/T	C/G	C/T	T/T
VK102	Control	G/G	C/C	G/T	C/G	C/T	T/T
VK103	Case	A/G	C/C	G/G	G/G	C/C	C/T
VK104	Case	A/G	C/C	G/G	G/G	C/C	T/T
VK105	Control	A/G	C/T	G/T	C/G	C/T	C/C
VK106	Case	A/G	T/T	T/T	C/G	C/T	T/T
VK107	Control	A/G	C/T	G/T	C/G	C/T	T/T
VK108	Control	A/A	C/T	T/T	C/G	C/T	T/T
VK109	Control	G/G	C/C	G/G	C/G	C/C	C/C
VK110	Case	A/G	C/C	G/T	G/G	C/C	C/T
VK111	Control	A/G	C/C	G/T	C/G	C/T	T/T
VK112	Control	A/G	C/C	T/T	G/G	C/C	C/T
VK113	Control	A/G	C/C	G/T	C/G	C/T	C/T
VK114	Control	A/A	C/T	G/T	G/G	C/C	C/C
VK115	Control	A/A	C/C	G/T	G/G	C/C	C/T
VK116	Control	A/A	C/C	G/G	G/G	C/C	C/T
VK117	Case	G/G	C/C	G/T	C/G	C/T	C/T
VK118	Control	A/A	C/C	G/T	G/G	C/C	C/T
VK119	Case	NA	NA	NA	NA	NA	NA
VK120	Control	G/G	C/C	T/T	G/G	C/C	C/T
VK121	Case	A/A	C/C	T/T	G/G	C/C	C/T
VK122	Case	A/A	C/T	G/T	G/G	C/C	C/C
VK123	Control	A/A	C/T	G/G	C/C	T/T	C/T
VK124	Control	A/A	C/C	G/T	C/G	C/T	C/T
VK125	Control	A/G	C/C	T/T	C/G	C/T	T/T
VK126	Case	A/G	C/C	G/T	G/G	C/C	C/T
VK127	Case	A/A	C/C	T/T	G/G	C/C	T/T
VK128	Control	G/G	C/C	G/T	C/G	C/T	C/C
VK129	Case	A/A	C/T	G/T	G/G	C/C	C/T
VK130	Control	A/G	C/C	G/T	C/G	C/T	C/C
VK131	Control	A/G	C/C	T/T	C/G	C/T	T/T
VK132	Control	A/A	C/T	G/G	G/G	C/C	T/T
VK133	Control	NA	NA	NA	NA	NA	NA
VK134	Control	G/G	C/C	G/G	G/G	C/C	C/C
VK135	Case	A/G	C/C	G/G	C/C	T/T	T/T
VK136	Control	A/A	C/T	G/T	C/G	C/T	C/T
VK137	Control	A/G	C/C	T/T	C/G	C/T	C/T
VK138	Case	G/G	C/T	G/G	C/G	C/T	T/T
VK139	Case	A/G	C/T	G/G	G/G	C/C	C/C
VK140	Case	A/G	C/C	T/T	G/G	C/C	T/T
VK141	Case	A/G	C/T	T/T	G/G	C/C	C/T
VK142	Control	A/G	C/T	G/T	G/G	C/C	C/C
VK143	Control	A/A	C/C	G/G	C/G	C/T	C/T
VK144	Case	A/G	C/C	G/T	C/G	C/T	C/C
VK145	Control	G/G	C/C	G/G	G/G	C/C	C/T
VK146	Control	A/G	C/C	T/T	C/C	T/T	C/C
VK147	Case	G/G	C/T	G/T	G/G	C/C	C/T
VK149	Control	G/G	C/T	T/T	C/G	C/T	C/T
VK150	Case	G/G	C/T	T/T	C/G	C/T	C/C
VK151	Control	A/A	T/T	G/G	C/G	C/T	C/T
VK152	Control	G/G	C/C	G/T	C/G	C/T	C/C
VK153	Case	A/G	C/C	T/T	C/G	C/T	T/T
VK154	Case	G/G	C/C	G/G	C/G	C/T	T/T
VK155	Control	G/G	C/T	G/T	C/G	C/T	C/T
VK156	Control	G/G	C/C	T/T	G/G	C/C	T/T
VK157	Case	A/G	C/C	T/T	G/G	C/C	C/C
VK158	Control	A/G	C/T	T/T	G/G	C/C	C/T
VK159	Case	G/G	C/C	G/G	G/G	C/C	C/T
VK160	Case	A/G	T/T	G/T	C/G	C/T	C/T
VK161	Control	A/A	C/T	G/T	C/G	C/T	C/T
VK162	Control	A/G	C/T	T/T	C/G	C/T	C/T
VK163	Control	A/A	C/C	G/T	G/G	C/C	T/T
VK164	Control	A/G	C/C	G/T	G/G	C/C	C/C
VK165	Control	A/G	C/T	G/T	G/G	C/C	T/T
VK166	Control	A/G	C/C	T/T	C/G	C/T	C/C
VK167	Case	A/G	T/T	G/T	G/G	C/C	C/T
VK168	Control	A/G	C/C	G/G	C/C	T/T	C/T
VK169	Control	A/G	C/C	G/T	C/G	C/T	T/T
VK170	Case	A/G	C/C	G/G	C/G	C/T	C/T
VK171	Case	A/G	C/T	G/G	C/G	C/T	C/T
VK172	Control	A/G	C/C	G/G	C/G	C/T	T/T
VK173	Control	A/G	C/C	G/T	G/G	C/C	T/T
VK174	Control	A/G	C/C	G/T	C/G	C/T	T/T
VK175	Case	G/G	C/C	T/T	C/C	T/T	C/T
VK176	Case	A/G	C/T	G/T	G/G	C/C	T/T
VK177	Control	G/G	C/C	G/T	C/G	C/T	C/C
VK178	Control	G/G	C/C	G/G	C/G	C/T	C/T
VK179	Case	A/G	C/C	G/T	G/G	C/C	C/T
VK180	Control	A/G	C/T	T/T	C/C	T/T	C/T
VK181	Case	A/G	C/C	G/T	C/G	C/C	C/C
VK182	Case	A/A	C/C	G/G	C/C	T/T	C/T
VK183	Case	A/G	C/T	G/G	G/G	C/C	C/T
VK184	Control	A/G	C/C	G/T	G/G	C/C	T/T
VK185	Control	G/G	C/C	G/G	G/G	C/C	T/T
VK186	Case	A/A	C/T	G/T	G/G	C/C	C/C
VK187	Control	G/G	C/C	T/T	C/G	C/C	T/T
VK188	Control	A/G	C/C	T/T	C/C	T/T	T/T
VK189	Control	A/G	C/C	T/T	C/G	C/T	C/T
VK190	Case	G/G	C/T	T/T	C/G	C/T	C/T
VK191	Case	A/G	C/T	G/G	C/G	C/T	C/T
VK192	Case	A/G	C/C	G/G	G/G	C/C	C/T
VK193	Control	G/G	C/C	G/T	C/G	C/T	T/T
VK194	Case	A/A	C/T	G/T	C/C	C/T	T/T
Genotype data of study participants for each SNP. NA= not available
