# Supplementary material for: An Exploratory Analysis of Tumor Site- and Sex-Specific Associations of SNPs of LncRNA CCAT1, CCAT2, H19, HOTAIR, and PTCSC3 in Colorectal Lesions: A Hungarian Case–Control Study
Source: Biomedicines. 2025 Dec 11;13(12):3058. doi: 10.3390/biomedicines13123058 (PMC12731008; doi:10.3390/biomedicines13123058)
Supplement: Supplementary file 1 [file biomedicines-13-03058-s001.zip › Supplementary Table S2.xlsx]

## Sheet: Supplementary Table S2
SNP	Minor Allele	N0	N1	N2	N	p	p	Exp 0	Exp 1	Exp 2	χ2	p-value
						major	minor
H19 rs2839698	G	13	25	15	53	0.481	0.519	2025-12-27	26.46	14.27	0.162	0.687
CCAT1 rs6708563	T	37	15	1	53	0.840	0.160	37.36	14.27	1.36	0.137	0.711
CCAT2 rs6983267	G	16	25	12	53	0.538	0.462	15.33	26.35	11.33	0.139	0.709
HOTAIR rs7958904	C	18	30	5	53	0.623	0.377	20.55	24.91	7.55	2.217	0.136
HOTAIR rs12826786	T	20	28	5	53	0.642	0.358	21.81	24.38	6.81	2025-01-17	0.279
PTCSC3 rs944289	C	19	22	12	53	0.566	0.434	16.98	2025-04-26	9.98	1.275	0.259
Observed and expected genotype counts and Hardy-Weinberg equilibrium test results. N0: major/major genotype count, N1: major/minor genotype count, N2: minor/minor genotype count, N: total count (=N0+N1+N2), P major: major allele’s frequency, P minor: minor allele’s frequency, Exp 0: expected count for major/major genotype according to HWE, Exp1: expected count for major/minor genotype according t…
