# Supplementary material for: An Exploratory Analysis of Tumor Site- and Sex-Specific Associations of SNPs of LncRNA CCAT1, CCAT2, H19, HOTAIR, and PTCSC3 in Colorectal Lesions: A Hungarian Case–Control Study
Source: Biomedicines. 2025 Dec 11;13(12):3058. doi: 10.3390/biomedicines13123058 (PMC12731008; doi:10.3390/biomedicines13123058)
Supplement: Supplementary file 1 [file biomedicines-13-03058-s001.zip › Supplementary Table S3.xlsx]

## Sheet: Supplementary Table S3
SNP	Additive model (p-value)	Dominant model (p-value)	Recessive model (p-value)
H19 rs2839698	0.592	0.488	0.622
CCAT1 rs6708563	0.217	0.155	0.168
CCAT2 rs6983267	0.440	0.898	0.223
HOTAIR rs7958904	0.160	0.075	0.863
HOTAIR rs12826786	0.247	0.097	0.798
PTCSC3 rs944289	0.576	0.490	0.625
Genotype distribution for the six SNP under dominant, recessive and additive models with χ2 p-values.
