# Supplementary material for: An Exploratory Analysis of Tumor Site- and Sex-Specific Associations of SNPs of LncRNA CCAT1, CCAT2, H19, HOTAIR, and PTCSC3 in Colorectal Lesions: A Hungarian Case–Control Study
Source: Biomedicines. 2025 Dec 11;13(12):3058. doi: 10.3390/biomedicines13123058 (PMC12731008; doi:10.3390/biomedicines13123058)
Supplement: Supplementary file 1 [file biomedicines-13-03058-s001.zip › Supplementary Table S4.xlsx]

## Sheet: Supplementary Table S4
SNP	Dominant model (p-value)	Recessive model (p-value)
H19 rs2839698	0.610	0.810
CCAT1 rs6708563	0.187	0.304
CCAT2 rs6983267	1.000	0.243
HOTAIR rs7958904	0.088	1.000
HOTAIR rs12826786	0.135	1.000
PTCSC3 rs944289	0.509	0.795
Fisher’s two-sided p-values for the six SNP under dominant and recessive models.
