# Supplementary material for: An Exploratory Analysis of Tumor Site- and Sex-Specific Associations of SNPs of LncRNA CCAT1, CCAT2, H19, HOTAIR, and PTCSC3 in Colorectal Lesions: A Hungarian Case–Control Study
Source: Biomedicines. 2025 Dec 11;13(12):3058. doi: 10.3390/biomedicines13123058 (PMC12731008; doi:10.3390/biomedicines13123058)
Supplement: Supplementary file 1 [file biomedicines-13-03058-s001.zip › Supplementary Table S5.xlsx]

## Sheet: Supplementary Table S5
SNP (major/minor allele)		Control		Case		p-value
		major	minor	major	minor
CCAT1 rs6708563 (C/T)	89		17	56	20	0.089
CCAT2 rs6983267 (T/G)	57		49	36	40	0.394
H19 rs2839698 (A/G)	51		55	36	40	0.921
HOTAIR rs7958904 (G/C)	68		38	56	20	0.217
HOTAIR rs12826786 (C/T)	66		40	54	22	0.173
PTCSC3 rs944289 (T/C)	60		46	42	34	0.857
Allele frequency counts and Pearson χ2 p-values. Allele frequencies were calculated from genotype counts (2, 1, 0 major alleles for major homozygous, heterozygous and minor homozygous genotypes, respectively).
