# Supplementary material for: An Exploratory Analysis of Tumor Site- and Sex-Specific Associations of SNPs of LncRNA CCAT1, CCAT2, H19, HOTAIR, and PTCSC3 in Colorectal Lesions: A Hungarian Case–Control Study
Source: Biomedicines. 2025 Dec 11;13(12):3058. doi: 10.3390/biomedicines13123058 (PMC12731008; doi:10.3390/biomedicines13123058)
Supplement: Supplementary file 1 [file biomedicines-13-03058-s001.zip › Supplementary Table S6.xlsx]

## Sheet: Supplementary Table S6
SNP	Model	Adjusment / interaction	OR	95% CI Lower	95% CI Upper	p-value
CCAT1 rs6708563	additive	adjusted for sex	2.13	0.97	4.69	0.061
CCAT1 rs6708563	additive	unadjusted	1.87	0.89	3.92	0.097
CCAT1 rs6708563	additive	sex interaction (main effect, reference sex= female)	1.91	0.72	5.06	0.195
CCAT1 rs6708563	additive	sex interaction (men vs women)	1.03	0.22	4.74	0.970
CCAT2 rs6983267	additive	unadjusted	1.25	0.72	2.18	0.426
CCAT2 rs6983267	additive	adjusted for sex	1.24	0.69	2.21	0.477
CCAT2 rs6983267	additive	sex interaction (main effect, reference sex= female)	1.16	0.58	2.35	0.676
CCAT2 rs6983267	additive	sex interaction (men vs women)	1.20	0.38	3.80	0.759
H19 rs2839698	additive	sex interaction (men vs women)	1.79	0.53	6.14	0.349
H19 rs2839698	additive	adjusted for sex	1.21	0.64	2.28	0.557
H19 rs2839698	additive	sex interaction (main effect, reference sex= female)	0.79	0.35	1.77	0.570
H19 rs2839698	additive	unadjusted	1.03	0.57	1.88	0.920
HOTAIR rs12826786	additive	sex interaction (main effect, reference sex= female)	0.29	0.10	0.84	0.022 *
HOTAIR rs12826786	additive	sex interaction (men vs women)	4.01	0.96	16.77	0.057
HOTAIR rs12826786	additive	unadjusted	0.62	0.31	1.21	0.163
HOTAIR rs12826786	additive	adjusted for sex	0.42	0.05	3.51	0.426
HOTAIR rs7958904	additive	sex interaction (main effect, reference sex= female)	0.39	0.17	1.05	0.062
HOTAIR rs7958904	additive	sex interaction (men vs women)	2.63	0.66	10.42	0.167
HOTAIR rs7958904	additive	unadjusted	0.65	0.33	1.26	0.202
HOTAIR rs7958904	additive	adjusted for sex	1.37	0.17	10.79	0.768
PTCSC3 rs944289	additive	sex interaction (men vs women)	2.88	0.85	9.71	0.089
PTCSC3 rs944289	additive	sex interaction (main effect, reference sex= female)	0.69	0.31	1.50	0.344
PTCSC3 rs944289	additive	unadjusted	1.05	0.59	1.87	0.862
PTCSC3 rs944289	additive	adjusted for sex	0.98	0.54	1.80	0.950
CCAT1 rs6708563	dominant	adjusted for sex	2.27	0.88	5.87	0.091
CCAT1 rs6708563	dominant	unadjusted	1.87	0.79	4.46	0.157
CCAT1 rs6708563	dominant	sex interaction (main effect, reference sex= female)	2.20	0.72	6.75	0.168
CCAT1 rs6708563	dominant	sex interaction (men vs women)	0.74	0.12	4.54	0.748
CCAT2 rs6983267	dominant	unadjusted	1.06	0.43	2.65	0.898
CCAT2 rs6983267	dominant	adjusted for sex	0.95	0.36	2.54	0.919
CCAT2 rs6983267	dominant	sex interaction (men vs women)	1.08	0.16	7.28	0.934
CCAT2 rs6983267	dominant	sex interaction (main effect, reference sex= female)	1.00	0.31	3.19	1.000
H19 rs2839698	dominant	adjusted for sex	2.10	0.68	6.46	0.199
H19 rs2839698	dominant	sex interaction (men vs women)	3.73	0.42	33.34	0.239
H19 rs2839698	dominant	unadjusted	1.44	0.51	4.04	0.489
H19 rs2839698	dominant	sex interaction (main effect, reference sex= female)	0.86	0.23	3.18	0.823
HOTAIR rs12826786	dominant	sex interaction (main effect, reference sex= female)	0.29	0.09	0.90	0.033 *
HOTAIR rs12826786	dominant	unadjusted	0.49	0.21	1.15	0.099
HOTAIR rs12826786	dominant	sex interaction (men vs women)	3.33	0.58	19.17	0.177
HOTAIR rs12826786	dominant	adjusted for sex	0.81	0.06	10.17	0.868
HOTAIR rs7958904	dominant	sex interaction (main effect, reference sex= female)	0.31	0.098	0.96	0.043 *
HOTAIR rs7958904	dominant	unadjusted	0.46	0.20	1.09	0.077
HOTAIR rs7958904	dominant	sex interaction (men vs women)	2.50	0.43	14.45	0.306
HOTAIR rs7958904	dominant	adjusted for sex	0.50	0.04	6.30	0.588
PTCSC3 rs944289	dominant	sex interaction (men vs women)	4.33	0.68	27.65	0.121
PTCSC3 rs944289	dominant	unadjusted	1.37	0.56	3.37	0.490
PTCSC3 rs944289	dominant	adjusted for sex	1.28	0.50	3.31	0.611
PTCSC3 rs944289	dominant	sex interaction (main effect, reference sex= female)	0.75	0.23	2.46	0.635
CCAT1 rs6708563	recessive	unadjusted	4.46	0.45	44.60	0.203
CCAT1 rs6708563	recessive	adjusted for sex	4.16	0.40	43.85	0.235
CCAT1 rs6708563	recessive	sex interaction (main effect, reference sex= female)	1.60	0.10	27.05	0.745
CCAT1 rs6708563	recessive	sex interaction (men vs women)	NA	NA	NA	NA
CCAT2 rs6983267	recessive	adjusted for sex	2.02	0.76	5.37	0.160
CCAT2 rs6983267	recessive	unadjusted	1.77	0.70	4.50	0.225
CCAT2 rs6983267	recessive	sex interaction (main effect, reference sex= female)	1.56	0.47	5.22	0.469
CCAT2 rs6983267	recessive	sex interaction (men vs women)	1.40	0.21	9.43	0.732
H19 rs2839698	recessive	sex interaction (main effect, reference sex= female)	0.63	0.16	2.38	0.493
H19 rs2839698	recessive	unadjusted	0.79	0.30	2.05	0.622
H19 rs2839698	recessive	adjusted for sex	0.79	0.29	2.16	0.650
H19 rs2839698	recessive	sex interaction (men vs women)	1.55	0.22	10.82	0.659
HOTAIR rs12826786	recessive	unadjusted	0.82	0.18	3.67	0.798
HOTAIR rs12826786	recessive	adjusted for sex	NA	NA	NA	NA
HOTAIR rs12826786	recessive	sex interaction (men vs women)	NA	NA	NA	NA
HOTAIR rs12826786	recessive	sex interaction (main effect, reference sex= female)	NA	NA	NA	NA
HOTAIR rs7958904	recessive	sex interaction (men vs women)	3.86	0.19	79.18	0.381
HOTAIR rs7958904	recessive	sex interaction (main effect, reference sex= female)	0.50	0.05	5.15	0.560
HOTAIR rs7958904	recessive	unadjusted	1.13	0.28	4.52	0.863
HOTAIR rs7958904	recessive	adjusted for sex	NA	NA	NA	NA
PTCSC3 rs944289	recessive	sex interaction (men vs women)	3.92	0.43	35.43	0.223
PTCSC3 rs944289	recessive	sex interaction (main effect, reference sex= female)	0.44	0.11	1.88	0.271
PTCSC3 rs944289	recessive	unadjusted	0.77	0.27	2.19	0.626
PTCSC3 rs944289	recessive	adjusted for sex	0.97	0.33	2.86	0.958
Results of logistic regression analyses on different genetic models (additive, dominant, recessive). Unadjusted: including only the SNP. Adjusted for sex: including the SNP and sex as a covariate. Sex interaction (men vs women): SNP × sex interaction, indicating how the SNP effect differs between males and females. Sex interaction (main effect, reference sex= female): represents the odds ratio fo…
