# Supplementary material for: An Exploratory Analysis of Tumor Site- and Sex-Specific Associations of SNPs of LncRNA CCAT1, CCAT2, H19, HOTAIR, and PTCSC3 in Colorectal Lesions: A Hungarian Case–Control Study
Source: Biomedicines. 2025 Dec 11;13(12):3058. doi: 10.3390/biomedicines13123058 (PMC12731008; doi:10.3390/biomedicines13123058)
Supplement: Supplementary file 1 [file biomedicines-13-03058-s001.zip › Supplementary Table S7.xlsx]

## Sheet: Supplementary Table S7
SNP	Model	OR	95% CI Lower	95% CI Upper	p-value
PTCSC3 rs944289	dominant, stratified for female	0.63	0.09	4.40	0.637
PTCSC3 rs944289	dominant, stratified for male	0.43	0.13	1.46	0.176
PTCSC3 rs944289	additive, stratified for female	0.70	0.18	2.79	0.611
PTCSC3 rs944289	additive, stratified for male	0.49	0.19	1.24	0.133
Logistic regression results for PTCSC3 rs944289 dominant and additive genetic models, analyses statified for sexes
