# Supplementary material for: An Exploratory Analysis of Tumor Site- and Sex-Specific Associations of SNPs of LncRNA CCAT1, CCAT2, H19, HOTAIR, and PTCSC3 in Colorectal Lesions: A Hungarian Case–Control Study
Source: Biomedicines. 2025 Dec 11;13(12):3058. doi: 10.3390/biomedicines13123058 (PMC12731008; doi:10.3390/biomedicines13123058)
Supplement: Supplementary file 1 [file biomedicines-13-03058-s001.zip › Supplementary Table S8.xlsx]

## Sheet: Supplementary Table S8
SNP	Model	Comparison	OR	95% CI Lower	95% CI Upper	p-value
H19 rs2839698	dominant, unadjusted	rectal vs control	0.44	0.12	1.64	0.223
PTCSC3 rs944289	dominant, unadjusted	rectal vs control	0.54	0.15	1.92	0.343
PTCSC3 rs944289	additive, unadjusted	rectal vs control	0.57	0.23	1.43	0.229
H19 rs2839698	dominant, unadjusted	colon vs control	3.49	0.72	16.87	0.120
PTCSC3 rs944289	dominant, unadjusted	colon vs control	2.71	0.81	9.10	0.106
PTCSC3 rs944289	additive, unadjusted	colon vs control	1.51	0.77	2.97	0.233
Logistic regression results for rectal vs control and colon vs control comparisons on selected SNPs
